# Supplementary material for: Machine Learning and Texture Analysis of [18F]FDG PET/CT Images for the Prediction of Distant Metastases in Non-Small-Cell Lung Cancer Patients
Source: Biomedicines. 2024 Feb 20;12(3):472. doi: 10.3390/biomedicines12030472 (PMC10968471; doi:10.3390/biomedicines12030472)
Supplement: Supplementary file 1 [file biomedicines-12-00472-s001.zip]

Archive with 1 entries (1 files):
- biomedicines-2841297-supplementary.pdf
